# Supplementary material for: Insights into real-time chemical processes in a calcium sensor protein-directed dynamic library
Source: Nat Commun. 2019 Jun 26;10:2798. doi: 10.1038/s41467-019-10627-w (PMC6595003; doi:10.1038/s41467-019-10627-w)
Supplement: Supplementary file 6 — Source Data [file 41467_2019_10627_MOESM6_ESM.xlsx]

## Sheet: Figure 2c
Data Calibration
Calibrate curve ligand 3b
[3b] /uM	Experiment Area 1	Experiment Area 2	Experiment Area 3	Experiment Area Average
0	0	0	0	0
62.5	2080093	2029397	2277702	2129064		Slope	24695.5
125	3756488	3641859	3788627	3.72899e+06		Interception	355790
187.5	5163839	5142731	5135612	5147394
250	6204357	6272108	6148045	6208170
Data Time Course Formation
	Kinetic Area Average of 3 experiments
Time (h)	3b uncatalyzed	3b p-anisidine	3b p-phenylendiamine	3b aniline
0	1.0509e+06	1.11701e+06	1.03408e+06	1.16236e+06
0.01111	1.06876e+06	1.71404e+06	1.73874e+06	1.63995e+06
1	1.07693e+06	2.31153e+06	2.27385e+06	1.91165e+06
2	1.13545e+06	2.37185e+06	2.31142e+06	2.10492e+06
3	1.18247e+06	2.38174e+06	2.28261e+06	2.20086e+06
4	1.24575e+06	2.36773e+06	2.37353e+06	2.24069e+06
5	1.30389e+06	2.3905e+06	2.38145e+06	2.25705e+06
6	1.36663e+06	2.39517e+06	2.39979e+06	2.29833e+06
7	1.41171e+06	2.41319e+06	2.40887e+06	2.2993e+06
	Concentration of 3b (μM)
Time (h)	3b uncatalyzed	3b p-anisidine	3b p-phenylendiamine	3b aniline
0	28.1474	30.8244	27.4662	32.6606
0.01111	28.8704	55	56	52
1	29.2015	79.1945	77.6684	63.0016
2	31.5711	81.6368	79.1897	70.828
3	33.4749	82.0371	78.0231	74.7128
4	36.0375	81.4699	81.705	76.3259
5	38.3916	82.392	82.0257	76.9881
6	40.9323	82.5811	82.7682	78.6598
7	42.7575	83.3107	83.1358	78.699

## Sheet: Figure 2d
Calibrate curve aldehyde 1 Data
[1] /uM	Experiment Area 1	Experiment Area 2	Experiment Area 3	Experiment Area Average
0	0	0	0	0
62.5	632393	632122	626173	630229		Slope	9944.48
125	1303526	1289872	1248678	1280692		Interception	5344.2
187.5	1799770	1850242	1799994	1.81667e+06
250	2477414	2517623	2548252	2.51443e+06
	K' value of pseudo-second-order reaction of the reaction in presence of each catalyst Data
	p-anisidine	p-phenylendiamine	aniline	p-anisidine	p-phenylendiamine	aniline	p-anisidine	p-phenylendiamine	aniline
Time (min)	Area Average	Area Average	Area Average	[aldehyde 1] (μM)			1/[aldehyde 1] (1/μM)
0.666667	479017	448546	519446	47.6317	44.5676	51.6972	0.0209944	0.0224378	0.0193434
15	443919	319879	491809	44.1023	31.6291	48.9181	0.0226745	0.0316165	0.0204423
30	372196	279696	438992	36.89	27.5884	43.6069	0.0271076	0.0362472	0.0229322
45	367700	205550	420054	36.4379	20.1324	41.7025	0.027444	0.0496713	0.0239794
60	344792	227461	406183	34.1343	22.3357	40.3077	0.029296	0.0447714	0.0248092
75	301845	231156	390465	29.8156	22.7073	38.7271	0.0335395	0.0440388	0.0258217
90	280429	221823	372474	27.6621	21.7687	36.918	0.0361506	0.0459374	0.0270871
105	246711	202435	323759	24.2714	19.8191	32.0193	0.0412007	0.0504563	0.0312312
120	234432	209791	330639	23.0367	20.5588	32.7111	0.043409	0.0486409	0.0305707

## Sheet: Figure 6a
	Ligand 3a				Normalized	Ligand 3b				Normalized	Ligand 3d				Normalized	Chlorpromazine				Normalized
	Fluorescence Emission				Fluorescence	Fluorescence Emission				Fluorescence	Fluorescence Emission				Fluorescence	Fluorescence Emission				Fluorescence
Concentration (μM)	Experiment 1	Experiment 2	Experiment 3	Average	I0-I/I0	Experiment 1	Experiment 2	Experiment 3	Average	I0-I/I0	Experiment 1	Experiment 2	Experiment 3	Average	I0-I/I0	Experiment 1	Experiment 2	Experiment 3	Average	I0-I/I0
0	339140	337330	329330	335267	0	353030	341140	353440	349203	0	308750	308390	286650	301263	0	328730	347670	323240	333213	0
1.6	312680	324290	336670	324547	0.0319745	362010	331400	341750	345053	0.0118842	301230	308470	258810	289503	0.0390356	303530	290620	265950	286700	0.13959
3.2	282690	299890	290980	291187	0.131477	324290	331320	324790	326800	0.0641556	255610	265760	271100	264157	0.12317	256910	257820	218730	244487	0.266276
6.4	257600	252450	279600	263217	0.214904	328000	328090	292930	316340	0.0941094	310640	202170	312960	275257	0.0863254	260910	266350	209540	245600	0.262935
8	250040	253340	238630	247337	0.262269	318240	269350	288700	292097	0.163534	264780	224420	245460	244887	0.187134	187240	185980	178560	183927	0.448021
16	208310	194850	195070	199410	0.40522	233410	244280	220320	232670	0.333712	219050	214830	216800	216893	0.280054	126090	117240	113070	118800	0.643472
24	154360	154630	149410	152800	0.544243	196430	191050	192160	193213	0.446702	173640	186630	181240	180503	0.400845	98660	84090	86820	89856.7	0.730333
32	105030	117828	111450	111436	0.66762	134830	144760	139790	139793	0.599679	164010	173512	183010	173511	0.424056	64900	72590	68750	68746.7	0.793686
48	57010	70220	63650	63626.7	0.810221	104110	105050	104575	104578	0.700523	130110	141880	136000	135997	0.548579	39140	39710	39420	39423.3	0.881687
64	41670	40399	41040	41036.3	0.877601	64010	65920	64972	64967.3	0.813956	90510	90428	90320	90419.3	0.699866	29450	27380	28411	28413.7	0.914728
80	25360	25390	25376	25375.3	0.924313	51980	53550	52766	52765.3	0.848898	73760	67200	70492	70484	0.766039	26760	23710	25240	25236.7	0.924263
96	15330	14740	15040	15036.7	0.95515	36670	33170	34925	34921.7	0.899996	63260	56310	59788	59786	0.801549	19180	20430	19806	19805.3	0.940563

## Sheet: Figure 6b
			Representative western blot
	Ric8a input ( 1/10 Lysate)			NCS1 input ( 1/10 Lysate)			CoIP with NCS1 antibody ( 1:500)
	V5 antibody	(1:2000)		NCS1 antibody	(1:2000)			WB with V5 antibody ( 1:1000)
	Densitometry of three experiments:
	exp1	exp2	exp3	exp4
CPZ	3883518	4354560	3547054	--
DMSO	19247016	9508518	4613104	3222255
3b	32007200	15828581	7268347	9362004
3a	13971167	4838154	1649426	1982719
3d	25716501	13428024	9737953	6181447

## Sheet: Figure 6c
PAMPA Data
	Pe (10-6 cm s-1) Experimental 1	Pe (10-6 cm s-1) Experimental 2	Pe (10-6 cm s-1) Experimental 3
Atenolol	1.1	0.56	1.6
Caffeine	1.3	0.87	1.7
Desipramine	14.9	16.2	13.7
Enoxacin	1.4	1.3	1.47
Hydrocortisone	2.8	2.31	3.38
Ofloxacin	1.5	1.2	1.86
Piroxicam	1.3	1.16	1.44
Promazine	9.5	9.04	9.94
Testosterone	21.1	20.03	22.03
Verapamil	13.8	14.6	14.2
3a	1.7	1.25	2.25
3b	12.9	12.33	13.52
3d	2.5	2.04	2.94

## Sheet: Figure 6d
	Concentration / uM	% exp.1*	% exp 2*	% exp 3*
					average			*≈200 cell in three crystals are counted per experiment
	0.2	10.1	12	10	10.7
3b	2	13.4	10	10	11.1333
	10	14.3	12.5	15	13.9333
	20	15.3	17.5	22.6	18.4667
	0.2	7.5	10.9	6.8	8.4
DMSO	2	6.2	8	10	8.06667
	10	11	12.3	13.2	12.1667
	20	9		15	12
	0.2	12.8	9.6	11.1	11.1667
CPZ	2	15	11	19.3	15.1
	10	26	25.7	15	22.2333
	20	48	29.3	39	38.7667

## Sheet: Figure 9a
DATA1	83	125	175	73
DATA2	57	128	142	125
DATA3	64	158	63	208
DATA4	72	120	78	135
DATA5	53	110	114	97
DATA6	93	146	62	82
DATA7	58	134	74	81
DATA8	64	102	97	79
DATA9	54	73	91	73
DATA10	51	69	106	50
DATA11	47	65	133	71
DATA12	42	98	94	35
DATA13	73	76	110	81
DATA14	87	101	104	94
DATA15	56	92	78	115
DATA16	43	102	154	124
DATA17	89	62	92	80
DATA18	98	101	174
DATA19	72	99
n*	19	19	18	17		* one NMJ per fly from independent crosses

## Sheet: Figure 9b
	Experiment 1					Experiment 2					Experiment 3
aβ42arc + DMSO	aβ42arc + 3b	control + DMSO	control + 3b		aβ42arc + DMSO	aβ42arc + 3b	control + DMSO	control + 3b		aβ42arc + DMSO	aβ42arc + 3b	control + DMSO	control + 3b
178	256	281	219		107	199	279	281		177	178	160	81
81	104	356	449		86	157	207	38		45	216	183	263
104	272	49	504		90	321	91	295		133	151	162	78
104	274	373	422		142	279	210	200		68	91	124	204
87	106	131	192		61	287	136	178		85	146	140	169
177	220		564		95	274		147		89	160
188	327		102		193	295				111	140
62	264				69	321				135	89
173	198				101	87				138	136
76	235				253	159					171
108	195					125					263
	320

## Sheet: Supplementary Figure 1
Calibrate curve aldehyde 1 Data
[1] /uM	Area Measure 1	Area Measure 2	Area Measure 3	Area Measure Average
0	0	0	0	0
62.5	632393	632122	626173	630229		Slope	9944.48
125	1303526	1289872	1248678	1280692		Interception	5344.2
187.5	1799770	1850242	1799994	1.81667e+06
250	2477414	2517623	2548252	2.51443e+06
Reaction Order Data
		Zero Order	First Order	Second Order
Time (min)	Area Average	[Aldehyde 1]	ln[Aldehyde 1]	1/[Aldehyde 1]
0.666667	985534	184.412	5.21717	0.00542264
15	955345	178.763	5.18606	0.005594
30	908639	170.023	5.13594	0.00588154
45	859419	160.813	5.08024	0.00621839
60	819870	153.413	5.03313	0.00651835
75	773669	144.768	4.97513	0.00690761
90	748871	140.128	4.94255	0.00713634
105	708284	132.533	4.88683	0.00754528
120	698820	130.762	4.87338	0.00764746

## Sheet: Supplementary Figure 2
	Catalysts Kinectic Course Data
	Supplementary Figure 2a		Supplementary Figure 2b		Supplementary Figure 2c		Supplementary Figure 2d
	uncatalyzed		p-anisidine		p-phenylendiamine		aniline
Time (h)	[aldehyde 1] (μM)	[ligand 3b] (μM)	[aldehyde 1] (μM)	[ligand 3b] (μM)	[aldehyde 1] (μM)	[ligand 3b] (μM)	[aldehyde 1] (μM)	[ligand 3b] (μM)
0.01111	60.3748	26.604	50.1002	56.2671	54.8237	43.9419	42.1029	55.8994
1	63.657	28.9182	33.0524	78.9302	32.8712	73.2051	28.1598	70.7167
2	58.961	31.2491	32.99	81.4634	26.8514	80.4999	22.6422	78.35
3	54.7621	33.9913	29.9147	82.8092	25.4759	81.683	22.9964	80.3394
4	56.5466	35.7584	29.2557	82.3589	22.7758	82.0985	20.0502	81.8973
5	55.6705	38.5859	28.2043	82.5524	23.2731	80.2426	18.421	81.888
6	57.8262	40.2392	28.5193	81.6367	24.2779	82.2308	15.6739	82.7158
7	52.8058	41.9446	26.3476	79.37	24.8488	81.5885	24.1931	81.5611

[truncated: 6 more sheets: Supplementary Figure 9, Supplementary Figure 10, Supplementary Figure 14a, Supplementary Figure 14b, Supplementary Figure 17, Supplementary Table 5]
